# Supplementary material for: Workload Is Associated with Anxiety and Insomnia Symptoms in an Italian Nationally Representative Sample of Public Health Medical Residents: The PHRASI Cross-Sectional Study
Source: Healthcare (Basel). 2024 Nov 17;12(22):2299. doi: 10.3390/healthcare12222299 (PMC11593674; doi:10.3390/healthcare12222299)
Supplement: Supplementary file 1 [file healthcare-12-02299-s001.zip]

Archive with 1 entries (1 files):
- healthcare-3218223-supplementary.pdf
